# Supplementary material for: Low-level viremia episodes appear to affect the provirus composition of the circulating cellular HIV reservoir during antiretroviral therapy
Source: Front Microbiol. 2024 May 22;15:1376144. doi: 10.3389/fmicb.2024.1376144 (PMC11150674; doi:10.3389/fmicb.2024.1376144)
Supplement: Supplementary file 1 [file Data_Sheet_1.zip]

Archive with 5 entries (5 files):
- Supplementary materials/Supplementary Figure legends.docx
- Supplementary materials/Supplementary Figure S1-AB.tif
- Supplementary materials/Supplementary Figure S1-CD.tif
- Supplementary materials/Supplementary Figure S2.tif
- Supplementary materials/Supplementary Figure S3.tif
